# Supplementary material for: Bibliometric Analysis of the 100 Most-Cited Clinical Trials on Gingival Recession Treatment: Trends in Flap Design, Biomaterials, and Global Contributions
Source: J Funct Biomater. 2025 Oct 1;16(10):364. doi: 10.3390/jfb16100364 (PMC12565512; doi:10.3390/jfb16100364)
Supplement: Supplementary file 1 [file jfb-16-00364-s001.zip]

Archive with 1 entries (1 files):
- jfb-3826589-supplementary.pdf
